# Supplementary material for: In Silico Evaluation of In Vivo Degradation Kinetics of Poly(Lactic Acid) Vascular Stent Devices
Source: J Funct Biomater. 2024 May 17;15(5):135. doi: 10.3390/jfb15050135 (PMC11122488; doi:10.3390/jfb15050135)
Supplement: Supplementary file 1 [file jfb-15-00135-s001.zip]

Archive with 1 entries (1 files):
- jfb-2962479-supplementary.pdf
